# Supplementary material for: PLEK2, RRM2, GCSH: A Novel WWOX-Dependent Biomarker Triad of Glioblastoma at the Crossroads of Cytoskeleton Reorganization and Metabolism Alterations
Source: Cancers (Basel). 2021 Jun 12;13(12):2955. doi: 10.3390/cancers13122955 (PMC8231639; doi:10.3390/cancers13122955)
Supplement: Supplementary file 1 [file cancers-13-02955-s001.zip]

Archive with 5 entries (5 files):
- Figure S1.tiff
- Figure S2.tiff
- Supplementary_File_S1.xlsx
- Supplementary_File_S2.xlsx
- Table S1.pdf
