# Supplementary material for: PLEK2, RRM2, GCSH: A Novel WWOX-Dependent Biomarker Triad of Glioblastoma at the Crossroads of Cytoskeleton Reorganization and Metabolism Alterations
Source: Cancers (Basel). 2021 Jun 12;13(12):2955. doi: 10.3390/cancers13122955 (PMC8231639; doi:10.3390/cancers13122955)
Supplement: Supplementary file 1 [file cancers-13-02955-s001.zip › Supplementary_File_S1.xlsx]

## Sheet: C1 collection
CHR16Q22	CHR16Q24	CHR16Q23	CHR16Q12	CHR16Q21	CHR16Q13
1	2	3	4	5	6
CBFB	CA5A	BCAR1	CHD9	MMP15	MT1DP
ATP6V0D1	KLHL36	MAF	SIAH1	GINS3	CPNE2
CTRL	IL17C	ZNRF1	IRX5	KIFC3	MT1F
CHST4	ZNF469	FA2H	BRD7	CIAPIN1	OGFOD1
LRRC29	BANP	SDR42E1	NETO2	CNOT1	NLRC5
CTCF	ATP2C2	CDYL2	SALL1	CX3CL1	NUDT21
CALB2	TRAPPC2L	PSMD7	RBL2	KATNB1	GNAO1
LCAT	FBXO31	SYCE1L	CBLN1	GOT2	MT3
C16orf70	KCNG4	SLC38A8	FTO	ZNF319	RSPRY1
NFAT5	SLC7A5	CLEC3A	LONP2	CSNK2A2	ARL2BP
FBXL8	SPATA2L	CTRB2	ABCC11	POLR2C	PLLP
ZNF821	C16orf74	GLG1	PHKB	TK2	FAM192A
PARD6A	FAM92B	MLYCD	RPGRIP1L	PRSS54	DKFZP434H168
EDC4	CTU2	DYNLRB2	AKTIP	SETD6	AMFR
CLEC18C	CDK10	CFDP1		COQ9	BBS2
C16orf86	COX4I1	GCSH		CCDC113
CDH1	ADAD2	CLEC18B		NDRG4
EXOSC6	MVD	ADAT1
NUTF2	ANKRD11	ADAMTS18
TPPP3	SPIRE2	KARS
KIAA0895L	TCF25	HSBP1
NFATC3	ACSF3	NECAB2
ZDHHC1	ZC3H18	MON1B
CES3	KIAA0513	LDHD
ESRP2	SPG7	TMEM231
HPR	ZNF778	PKD1L2
PSKH1	HSDL1	TERF2IP
DDX28	MAP1LC3B	CHST6
PDPR	ZNF276	ATMIN
B3GNT9	MTHFSD	GABARAPL2
NAE1	ZFPM1	C16orf46
RANBP10	KLHDC4	ZFP1
PDF	CENPBD1	GAN
CENPT	ZCCHC14	CHST5
CES2	CHMP1A	TMEM170A
HYDIN	TAF1C	WWOX
CLEC18A	USP10
DDX19B	DBNDD1
THAP11	DEF8
TAT	GAS8
WWP2
SF3B3
AARS
LRRC36
GFOD2
ATXN1L
PRMT7
PDP2
COG8
HSF4
MARVELD3
SLC7A6OS
DHX38
TXNL4B
VPS4A
NRN1L
SLC12A4
PHLPP2
CYB5B
VAC14
ZNF23
ZFP90
TSNAXIP1
DYNC1LI2
CA7
DDX19A
CMTM4
TERF2
COG4
DHODH
AP1G1
ZNF19

## Sheet: C2 collection
AMIT_EGF_RESPONSE_120_MCF10A	KEGG_N_GLYCAN_BIOSYNTHESIS	MOREIRA_RESPONSE_TO_TSA_UP	KIM_WT1_TARGETS_12HR_DN	REACTOME_DOWNREGULATION_OF_TGF_BETA_RECEPTOR_SIGNALING	ROYLANCE_BREAST_CANCER_16Q_COPY_NUMBER_UP	NIKOLSKY_BREAST_CANCER_16Q24_AMPLICON	REACTOME_GLYCOGEN_BREAKDOWN_GLYCOGENOLYSIS	GRATIAS_RETINOBLASTOMA_16Q24	ROYLANCE_BREAST_CANCER_16Q_COPY_NUMBER_DN	BOYAULT_LIVER_CANCER_SUBCLASS_G123_DN	BLUM_RESPONSE_TO_SALIRASIB_UP	REACTOME_SIALIC_ACID_METABOLISM	ABRAHAM_ALPC_VS_MULTIPLE_MYELOMA_DN	ZHOU_TNF_SIGNALING_4HR	REACTOME_BIOSYNTHESIS_OF_THE_N_GLYCAN_PRECURSOR_DOLICHOL_LIPID_LINKED_OLIGOSACCHARIDE_LLO_AND_TRANSFER_TO_A_NASCENT_PROTEIN	ZHOU_TNF_SIGNALING_30MIN	YAO_TEMPORAL_RESPONSE_TO_PROGESTERONE_CLUSTER_14	REACTOME_SYNTHESIS_OF_SUBSTRATES_IN_N_GLYCAN_BIOSYTHESIS	POMEROY_MEDULLOBLASTOMA_DESMOPLASIC_VS_CLASSIC_DN	STREICHER_LSM1_TARGETS_DN	TIEN_INTESTINE_PROBIOTICS_2HR_UP	REACTOME_DISEASES_ASSOCIATED_WITH_N_GLYCOSYLATION_OF_PROTEINS	ZAMORA_NOS2_TARGETS_UP	HALMOS_CEBPA_TARGETS_UP	REACTOME_GENE_AND_PROTEIN_EXPRESSION_BY_JAK_STAT_SIGNALING_AFTER_INTERLEUKIN_12_STIMULATION
7	8	9	10	11	12	13	14	15	16	17	18	19	20	21	22	23	24	25	26	27	28	29	30	31	32
LIF	B4GALT3	EIF4A1	TAF1D	RPS27A	GINS3	CA5A	PHKG1	TRAPPC2L	SLC6A2	CUX2	DPAGT1	ST8SIA4	TXN	TNIP1	SLC35C1	SLC39A1	PABPC4	SLC35C1	PBX3	IL15RA	RPL23	MGAT2	PABPC4	CKAP4	ARF1
PLAUR	MGAT2	MYC	PFDN2	PPP1CA	FANCA	IL17C	GYG2	FBXO31	CDYL2	SLC27A5	PFDN2	ST6GALNAC4	MYC	CCL2	ALG3	CLIC1	PREP	ST8SIA4	QSOX1	FST	RPLP0	ALG3	POLR1D	RGS2	RPLP0
YRDC	ALG3	BAK1	NOP16	SMURF1	CPNE2	BANP	CALM1	SLC7A5	VPS35	F8	EIF4EBP1	CTSA	XRCC5	CCNC	DPAGT1	PTGS2	PDIA4	UAP1	RPS17	IL6	ST6GALNAC4	DPAGT1	MCM5	CXCL3	TCP1
FOSL1	DPAGT1	PA2G4	TMED2	TGFBR2	KIFC3	TRAPPC2L	PHKA1	COX4I1	GNAO1	CBR4	QSOX1	NANS	RELA	RPS23	ST8SIA4	KLF10	RARS	TSTA3	RND3	TNFRSF10B	NAP1L1	MOGS	SRM	BTG1	CAPZA1
NAP1L1	DDOST	IGFBP4	MYC	SMAD7	CIAPIN1	SLC7A5	PHKB	ANKRD11	GPT2	ETNK2	GALE	NEU1	TGFB1	RPS8	UAP1	TNFAIP3	CCT8	DPM1	RPL21	TGFB1	EEF1A1	B4GALT1	IL1RN	UAP1	AIP
BCL10	STT3A	EIF6	TFB2M	USP15	PSMD7	SPATA2L	PYGM	TCF25	MYLK3	ITIH4	SARS	ST6GALNAC6	XRCC4	RPL27A	TSTA3	HMGA1	LMAN2	ST6GALNAC4	RPS23	IL1R2	PTP4A2	MAN1B1	PPA1	ETS2	SNRPA1
CCL20	MOGS	RARA	TMEM45A	PPP1R15A	CNOT1	C16orf74	AGL	KIAA0513	DYNLRB2	ACSM5	DAP3	GLB1	CD47	CD59	DPM1	CXCL1	CLPTM1L	CTSA	RPL34	ETS1	TPT1	ALG9	CDK7	PTGS2	ANXA2
GPR161	RPN2	SSR4	MAGOH	TGFBR1	NLRC5	CTU2		SPG7	NETO2	HPD	RELB	ST3GAL1		FAM50A	ST6GALNAC4	PLP2	FKBP11	GFPT2	RPS29	FOXC2	KDELR1	ALG2	ADM	SEMA3C	RALA
EIF1	GANAB	TGFB1	RND3	UBA52	CHD9	CDK10		MAP1LC3B	DNAJA2	ACAA1	AVEN	ST3GAL4		NFKB1	CTSA	PSMB7	CARM1	NANS	RPS10	ID1	EIF5A	ALG8	MCM6	IL4R	CNN2
AP1S1	DPM1	CD82	POLR2D	UCHL5	CX3CL1	COX4I1		ZCCHC14	PHKB	MSRA	CXCL3	ST8SIA2		GDI2	GFPT2	RPL10	SSR2	NEU1	EEF1B2	TNFRSF10A	PGK1	ALG14	EIF4E2	RAB27A	GSTO1
MAFF	MGAT4B	MIF	PUS1	TGFB1	VPS35	MVD		CHMP1A	WWOX	SLC4A4	HYOU1	SLC17A5		ITGB1	NANS	MRPL36	PSMB5	ST6GALNAC6	RPL10A	DUSP7	LRRFIP1	MPDU1	TYMS	PTX3	IL10
DUSP6	MGAT1	HSPA1B	TRIAP1	SMAD2	GPT2	ANKRD11		USP10		MLYCD	BTG1	ST3GAL5		CXCL1	NEU1	DUSP1	SNRPA1	PMM2	RPL7	ITGB6	CA12	ALG11	CCNE1	IGFBP3	CFL1
BAX	B4GALT1	PSMB4	LAMB1	PMEPA1	KATNB1	SPIRE2				RGN	TARS	ST8SIA5		PLP2	ST6GALNAC6	ERGIC3	SND1	GLB1	CXCR4	SFRP1	RPS6		ACTG1	UGCG	LCP1
TXNRD1	MAN1A1	HSPA1A	REXO2		MYLK3	TCF25				SLC6A12	KCMF1	GNE		PSMB7	PMM2	MAP2K1	SEC61B	ST3GAL1	VCAN	FZD8	EPHB4		HSPH1	TNFAIP8	MIF
GDF15	MAN1B1		NAP1L1		GOT2	ACSF3				GOT2	HSP90B1	SLC35A1		RPL10	ALG9	HSPB1	PPP1R14B	GNPNAT1	CCND3		HSPA8		SMAD2	IL1R1	SOD2
EREG	RPN1		SEMA3C		CSNK2A2	ZC3H18				ECHDC2	GARS	ST8SIA3		MYL12A	GLB1	COPS2	PPA1	GMPPA	RPL35A		RPS11		FEN1	CCL20	SERPINB2
SERPINB2	ALG9		CASP4		RSPRY1	SPG7				ECM2	EIF2S2	ST8SIA6		TNFAIP2	ALG2	SIGMAR1	IPO4	ST3GAL4	TPT1		KLF5		SMS	FAS	HNRNPF
PHLDA3	ALG2		AEN		SPIRE2	ZNF778				ACADL	ATF6	ST6GALNAC5		EBP	ST3GAL1	CDC123	TUBB6	NAGK	COL1A1		GAPDH		DNAJB1	CXCL2	CDC42
IL1A	ALG8		TUFT1		TCF25	MAP1LC3B				EPHX2	BAK1			FBN1	GNPNAT1	HDLBP	RCN1	ST8SIA2	RPS18		SEL1L3		EED	BMP2	MTAP
DYNC1LI1	ALG14		EXT1		RBL2	ZNF276				EXPH5	TMED3			SOD2	GMPPA	ATF4	PDIA3	SLC17A5	RPL36A		UBC		ACLY	PLIN2	PPIA
IL1B	ALG11		DEDD		POLR2C	ZFPM1				HAO1	DNAJC1			ACLY	ST3GAL4	EEF2	SLC39A7	ST3GAL5	C1S		CYP1A1		PCSK7	WAS	CA1
RPS6KA4	MAN2A1		RAP2C		PLLP	KLHDC4				DMD	EIF3H			MAN2A1	NAGK	TMF1	RPN1	GFPT1	IGF2		RPS3A		HMOX1	NFIL3	PSME2
ALDH1A3	STT3B		TGFBR2		CBLN1	CENPBD1					RPL12			IL32	ALG8	MCM7	GALM	PGM3	MGP		B2M		CDK2	HMOX1	RAP1B
LSM4	B4GALT2		NFKB1		FAM192A	ZCCHC14					STX5			PTGES	ALG14	JUNB	METAP1	NUS1	RPL39		ANP32A		PCNA	RAB32	TALDO1
ING2			THBS1		ZNF276	CHMP1A					COX10			EEF2	MPDU1		SERPINH1	ST8SIA5	COL3A1		LRP5		H2AFZ	KLF5	STAT4
EPHA2			NRG1		PRSS54	DBNDD1					P4HB			CMPK1	ST8SIA2		SNRPD3	GNE	COL1A2					GLRX
HBEGF			WNT5B		FTO	DEF8					TBCE			ITGB2	SLC17A5		SPCS3	SRD5A3	RPL24
CDV3			SMAD7		DBNDD1	GAS8					SIAH2			OAZ1	ALG11		ARHGDIA	GMPPB	LAMC1
PCBD1			STEAP1		DEF8						ENTPD6				ST3GAL5		CCT3	DHDDS	LTBP2
			ARFRP1		COQ9						SERPINB8				GFPT1		GNPNAT1	SLC35A1	RPS11
			MANF		GAS8						MGAT1				PGM3		FBL	DOLPP1
			BCL2A1		RPGRIP1L						ERP29				NUS1		RGS19	PMM1
			MCL1		CCDC113						NDEL1				ST8SIA5		TYMS	DPM2
			GNL3		AKTIP						NAMPT				GNE		VARS	ST8SIA3
			PLOD2		NDRG4						FOSL1				SRD5A3		HTRA2	ST8SIA6
			HNRNPAB		GAN						BIRC2				GMPPB		MME	ST6GALNAC5
			DUSP1								SLC35A2				DHDDS		ODC1	GMDS
			RHOG								ARHGEF2				SLC35A1		CTSD
			ELK3								NPC1				DOLPP1		GORASP2
			NF2								CASP4				ALG12		PES1
			FLRT2								PTX3				PMM1		PRRC1
			RWDD1								AZI2				DPM2		RWDD1
			FEN1								FST				ST8SIA3		BAX
			UCHL3								CSTA				ST8SIA6		RAB34
			DDX18								TNFAIP3				ST6GALNAC5		SSR1
			SMAGP								CDK7				GMDS		ERGIC1
			CD163								CARS						NSUN2
			DBF4								ISG20						EFTUD2
			PMEPA1								TIMM9						PDLIM3
			NNMT								UBXN1						PSME4
			RPS2								MTHFD2						DNAJC2
			FOXD1								CALU						HDLBP
			INHBA								TIMP1						MRPS18B
			ETS1								SLC1A5						PSMD6
			SOD2								IL6						TMEM147
			ZC3H15								MMP10						PSMB3
			AKAP2								TOM1						GALK1
			RAP1A								MKNK2						VCL
			MAN2A1								ATF5						COL18A1
			CBX3								RELA
			RPS6								EIF1
			PLK2								DDX10
			YY1AP1								TRIB3
			PTPN7								RNF7
			MRPL13								PTP4A2
			CALD1								ELL2
			HMGA2								BACH1
			RRS1								CD55
			ATF1								PPP1R15A
			CD44								RALA
			CORO1C								TSG101
			NEDD9								IARS
			GADD45B								ZNF593
			SDHB								DNAJB9
			COX7A2								MAFF
			SMURF2								VPS28
			SYNGR2								CTSD
			ZFP36L1								TNFRSF10B
			DUSP7								BUD31
			PLEK2								COX7A2L
			TCP11L1								ZYX
			MTAP								LAPTM4A
			IGFBP7								CDKN1A
			GPRC5A								ESRRA
			GLS								VIM
			IGF2BP3								YIF1A
			PLSCR1								PPIE
			YTHDF2								SPHK1
			ITGBL1								NINJ1
			ZBED4								USP3
			NR2F2								NSMAF
			FAM3C								STC2
			HOXA10								MMP1
			AMIGO2								ATF3
			CCND1								HMGCL
			LSM4								ATF4
											RIOK3
											PPP1R11
											MARS
											ULBP1
											USP25
											GFPT1
											TSSC4
											EEF2
											RAB32
											KLF11
											ARF4
											ACBD3
											CBLB
											XPOT
											CCNB1IP1
											KRT34
											DCTD
											HOXA1
											ZFPL1
											BCL2L1

## Sheet: C4 collection
GCM_AQP4
33
RNF141
PREX1
TTYH2
QKI
DNER
AGT
DTNA
CASC4
SLC4A4
PDE4DIP
FMNL2
OGFRL1
TTYH1
DAAM2
PSAT1
C1orf198
PDE8B
TMEM47
ZNF404
ARHGAP21
IMPA1
TMOD2
ARNT2
NDRG2
AHCYL1
ANKFY1
LRP4
IL17D
GPRC5B
DYNC1LI2
AQP4
BBS2

## Sheet: C5 collection
GO_MATURATION_OF_SSU_RRNA	GO_PEPTIDYL_ASPARAGINE_MODIFICATION	GO_MATURATION_OF_SSU_RRNA_FROM_TRICISTRONIC_RRNA_TRANSCRIPT_SSU_RRNA_5_8S_RRNA_LSU_RRNA_	GO_RIBOSOMAL_SMALL_SUBUNIT_BIOGENESIS	GO_CHEMOATTRACTANT_ACTIVITY	GO_POST_EMBRYONIC_ANIMAL_ORGAN_DEVELOPMENT	GO_RESPONSE_TO_INTERLEUKIN_4	GO_PROTEIN_N_LINKED_GLYCOSYLATION
34	35	36	37	38	39	40	41
RIOK1	MGAT2	WDR46	RIOK1	GDNF	LDHA	HSPA5	MGAT2
WDR46	DDOST	UTP6	RPS17	VEGFC	BAK1	PTPN2	ALG3
UTP6	STT3A	NOP14	WDR46	ALKBH1	MFAP2	IL4R	DPAGT1
NOP14	RPN2	RPS21	NPM1	LGALS3	FBN1	MRC1	DDOST
RPS21	DPM1	ABT1	UTP6	WNT5A	BAX	XBP1	STT3A
ABT1	LMAN1	RPS8	NOP14	VEGFB	BCL2L11	RPL3	MOGS
RPS8	ASGR1	DCAF13	RPS21	MIF	EFEMP1	IL24	RPN2
LSM6	OSTC	PWP2	ABT1	DEFB4A	VEGFA	STAT6	DPM1
DCAF13	MGAT1	NOL10	RPS8	CCL5	KLF4	JAK3	LMAN1
PWP2	RPN1	RPS16	RPS24	HGF		XCL1	ASGR1
NOL10	OST4	HEATR1	LSM6	SCG2		CD300LF	MGAT4B
RPS16	ALG8	RPS14	DCAF13	VEGFA		PML	GFPT2
NAT10	ASGR2	RPSA	RPS27	FGF7		GATA3	OSTC
HEATR1	UBE2J1	TSR1	RPS10	GPNMB		NFIL3	MGAT1
RPS14	STT3B	UTP3	RPL38	DEFB103B		CCL11	B4GALT1
RPSA	SYVN1	RRS1	PWP2	NTF3		CORO1A	KRTCAP2
TSR1	MCFD2	RPS19	LTV1	SAA4		IL2RG	RPN1
UTP3	UGGT2	NGDN	NOL10	BMP4		IMPDH2	PMM2
RIOK3	TUSC3		RPS7	FGF10			ALG9
RRS1	VCP		RPS16	CXCL10			ALG2
RPS19			NAT10	CCL15			ST3GAL1
NOL11			RRP7A	COLEC10			OST4
NGDN			HEATR1	SAA2			ALG8
			RPS14	CCL16			ALG14
			RPSA	FGF8			MPDU1
			RPS15				ASGR2
			TSR1				UBE2J1
			RPS27L				B4GALT7
			RPS6				ALG11
			UTP3				STT3B
			RIOK3				SYVN1
			RRS1				MCFD2
			RPS19				GFPT1
			NOL11				PGM3
			NGDN				UGGT2
							NUS1
							MGAT4A
							TUSC3
							SRD5A3
							VCP
							DHDDS
							DOLPP1
							ALG12
							PMM1
							DPM2

## Sheet: C6 collection
CSR_EARLY_UP.V1_UP	HINATA_NFKB_IMMU_INF	CAHOY_ASTROCYTIC
42	43	44
EIF4A1	CXCL3	SYPL2
NOP16	CCL2	NIPAL3
PTPN12	ICAM1	CYP4F11
DNTTIP2	PTX3	DNAI1
UAP1	NFKB1	SLC46A1
PTPN1	IL6	SLC25A34
PANX1	RELA	TECTB
EIF4A3	CCL20	AGT
PLAUR	CD83	TNFRSF19
GNL2	CXCL2	ABHD1
ZBTB2	TNFAIP2	GPAM
GAL	CXCL6	SLC7A10
CCDC59		ELF5
ADRM1		KCNJ16
PTGS2		FGFR3
UGDH		SCG3
STC1		BMPR1B
KLF10		CBS
ACTR3		SLC13A5
PTP4A1		ADCYAP1R1
EHD4		GOT2
GTPBP4		PHKG1
HMGA1		NRARP
SMAD7		SLC6A11
TDG		THRSP
ST3GAL1		RGS20
SNAI1		ABCD2
ELL		SLC30A10
C8orf76		LGI4
SHB		SLC27A1
TFG		GRIN2C
NT5E		PLD2
CHUK		TTPA
ELK3		SLC1A2
NUP54		AIFM3
ILF2		SLC7A11
IL11		NTSR2
FRMD6		ATP13A4
ZNF697
TNFRSF12A
DDX21
FOXD1
INHBA
ETS1
DNAJA1
PCSK7
SEC24A
TIMM22
TMEM200A
TOP1
UTP3
HLX
CD33
PXN
RIPK2
CRISPLD2
CD274
BDKRB1
MAP2K3
RFK
RRP9
YWHAG
FZD8
AMMECR1L
NRIP1
RGMB
ITPRIPL2

## Sheet: C7 collection
GSE22601_DOUBLE_NEGATIVE_VS_CD4_SINGLE_POSITIVE_THYMOCYTE_DN	GSE20715_0H_VS_48H_OZONE_TLR4_KO_LUNG_DN	GSE21670_UNTREATED_VS_IL6_TREATED_STAT3_KO_CD4_TCELL_DN	GSE43260_BTLA_POS_VS_NEG_INTRATUMORAL_CD8_TCELL_UP	GSE26343_UNSTIM_VS_LPS_STIM_MACROPHAGE_UP	GSE41176_WT_VS_TAK1_KO_ANTI_IGM_STIM_BCELL_3H_DN	GSE37532_TREG_VS_TCONV_PPARG_KO_CD4_TCELL_FROM_LN_DN	GSE32986_CURDLAN_LOWDOSE_VS_GMCSF_AND_CURDLAN_LOWDOSE_STIM_DC_DN	GSE19401_NAIVE_VS_IMMUNIZED_MOUSE_PLN_FOLLICULAR_DC_UP	GSE46606_UNSTIM_VS_CD40L_IL2_IL5_DAY3_STIMULATED_BCELL_DN	GSE43863_NAIVE_VS_MEMORY_TFH_CD4_TCELL_D150_LCMV_DN	GSE22196_HEALTHY_VS_OBESE_MOUSE_SKIN_GAMMADELTA_TCELL_DN	GSE42021_TCONV_PLN_VS_TREG_PRECURSORS_THYMUS_DN	GSE30971_WBP7_HET_VS_KO_MACROPHAGE_4H_LPS_STIM_UP	GSE42021_CD24HI_TREG_VS_CD24HI_TCONV_THYMUS_DN	GSE17301_CTRL_VS_48H_ACD3_ACD28_IFNA2_STIM_CD8_TCELL_UP	GSE3982_MEMORY_CD4_TCELL_VS_TH1_DN	GSE46606_UNSTIM_VS_CD40L_IL2_IL5_DAY1_STIMULATED_BCELL_DN	GSE9006_TYPE_1_DIABETES_AT_DX_VS_4MONTH_POST_DX_PBMC_UP	GSE42088_UNINF_VS_LEISHMANIA_INF_DC_24H_DN
45	46	47	48	49	50	51	52	53	54	55	56	57	58	59	60	61	62	63	64
PDCL3	DPAGT1	MTHFD1L	HSPA5	C11orf24	STT3A	C12orf45	C11orf24	CKAP4	MTHFD1L	EIF4A1	EIF4A1	B4GALT3	TXN	B4GALT3	MOGS	STIP1	GALE	CKAP4	TXN
TOR2A	CKAP4	PAK1IP1	PDIA6	OPN3	PDIA6	MTHFD1L	LYAR	STIP1	HSPA5	LYAR	CKAP4	PAK1IP1	CCT5	PDCL3	STIP1	P4HA1	UCK2	PABPC4	NOP16
PDIA6	EEF1G	UBASH3B	PDIA4	EEF1G	HYOU1	PAK1IP1	PFDN2	RPN2	NOP16	NOP16	EEF1G	HSPA5	NOP16	RELB	CNIH4	GARS	ITPRIPL1	QSOX1	TNIP2
STIP1	VPS37C	XRN2	HYOU1	UCK2	HSP90B1	LYAR	NOP16	SERPINE1	MLX	PREP	TNIP1	STIP1	UCK2	MYC	CMTM7	BCL3	EIF2S2	HSPA5	NRBP1
SLC39A1	MYC	NUDCD1	HSP90B1	RAI14	PLOD3	TAF1D	PDIA4	UAP1	ZDHHC9	EIF2S2	RPN2	DCUN1D5	TNIP2	CXCL3	MALT1	SLC16A3	WDYHV1	PDIA4	IL19
RAB1A	HYOU1	RIOK1	UAP1	PUS7	PPIB	HSPA5	RAI14	PLOD3	RHEBL1	UAP1	HYOU1	RELB	CNIH4	KCMF1	PSMC2	ENY2	LDHA	HYOU1	RAB13
MYC	HSP90B1	MYC	PPIB	ST6GALNAC4	UPP1	PDIA6	BTG1	BCL3	LDHA	WDR43	ZW10	MYC	PTPN12	SERPINE1	TGFBI	PLAUR	MED8	NFKB2	IL15RA
LDHA	UAP1	ZDHHC9	TMED9	SERTAD2	RAB13	DCUN1D5	SEH1L	RPLP0	IL19	SLC39A14	SERPINE1	NFKB2	RAI14	PLAUR	BIRC3	GNL2	KDELR2	ZNF394	ADRM1
PTPN1	KCTD10	PUS7	KDELR2	CCDC86	GRN	SLC39A1	CCT8	SLC16A3	RPF2	ST6GALNAC4	UAP1	KCMF1	CXCL3	UPP1	POLR2D	TMEM70	GAL	UAP1	YRDC
ARPC5L	LDHA	ZDHHC16	ITGA5	NPM1	CEBPB	DAP3	WDR43	CLIC1	WDR46	RAB20	PLOD3	SERPINE1	MAPK13	RAB3IL1	P4HA2	TOR3A	RPP40	SIL1	PSMA7
MYD88	PTPN1	SEH1L	STX5	NFKBIZ	S100A11	BCL3	GNL2	EIF4A3	SLC2A3	UTP6	SLC16A3	BCL3	PLAUR	BIRC3	SLC35B1	RCC1	IPO7	KDELR2	PSMB5
CTSC	SLC39A14	WDYHV1	P4HB	FCF1	PISD	WDR43	MYD88	UPP1	ETS2	IL15RA	CLIC1	PLAUR	TUBB	ETS2	UGDH	PSMB5	REXO4	UPP1	TRIP10
CEBPB	CALR	TFB2M	GRN	PUS1	RAD23B	SLC39A14	ETS2	PTPN2	IVNS1ABP	MRPL50	PLAUR	MYD88	PSMB5	NFKBIZ	RCC1	NAMPT	CDC6	P4HB	EXOSC4
YRDC	CCT7	LDHA	TSPO	SIAH2	SERPINA1	RPF2	PUS1	TGFBI	RPP40	ENTPD6	UPP1	FCGR2B	CXCL5	PISD	FAM20C	SLC25A32	FAM50A	YWHAZ	ADA
SLC35B1	TUBB	WDR43	UTP18	PTGS2	M6PR	ERGIC2	LTA4H	YWHAZ	EPHB2	RCC1	TGFBI	BIRC3	TREM1	TMEM70	TREM1	LRRC59	EIF3B	SLC2A3	PNO1
PSMA7	YRDC	SLC39A14	ADRM1	RPP40	HEXA	CCDC86	OSTC	NPM3	ACTR3	ABT1	YWHAZ	CEBPB	ICAM1	PTGS2	LRRC59	MCM5	MSH6	ARF6	CXCL5
PFN1	LRRC59	RPF2	ENTPD6	OSTC	NPC1	NXT1	TWISTNB	RBMS1	TWISTNB	SLC5A6	NPM3	ETS2	PTX3	UGDH	DLST	NFE2L3	CALU	GPAA1	SEMA3C
MITD1	TK1	GNL2	FOSL1	REXO2	SRM	P4HB	FCGR2A	SLC2A3	NANS	PRDM4	SERPINB8	NFKBIZ	AEN	NDEL1	IL1RN	CSE1L	ESYT1	IVNS1ABP	CD59
IL27RA	PPP1R14B	CTSA	LRRC42	PNO1	IL1RN	SHQ1	SEC11A	IVNS1ABP	IL27RA	FOSL1	ADA	PTGS2	PLAA	IL4R	UBE2F	CDC6	PWP2	GNAI3	CSF3
BAZ1A	PPA1	NOP14	YBX1	SND1	ALOX5AP	CALR	PPP1R14B	SERPINB8	RABGGTB	SLC25A32	MMD	IL4R	ALOX5AP	ICAM1	SIGLEC7	VDR	DRG1	NAMPT	MRTO4
IL4R	TUFT1	NFKBIZ	HEXA	CD209	ANXA2	MYD88	PPA1	RBM4	CDC6	SRM	SLC35A2	ICAM1	TUBB6	SRGN	LSM6	PA2G4	IFRD2	PRCC	ANXA2P2
MCTP2	ADM	PDIA5	MAPKAP1	FCGR2A	EIF3B	NOP14	STAT5A	P2RX4	TAF1A	MRTO4	USP14	RNF149	RCN1	DDX50	EIF3B	KIN	ZMYND19	TREM1	GTPBP4
PPA1	ERLIN1	REXO2	NPC1	DOK2	CALU	PRDX4	EIF3B	NPC1	CDCA4	RCN1	PTX3	SRGN	CLEC5A	IL1RN	PROCR	FES	TDG	ACTR2	PSMA3
FTSJ1	THBS1	PNO1	SEC61B	PPP1R14B	PSMD11	RPP40	KRTCAP2	ICAM1	MCM6	GTPBP4	MRC1	IL1RN	TNFAIP3	DAZAP1	PTPN9	CDK7	HSPD1	PTX3	IL6
SLC39A7	ALG2	CXCL5	ALOX5AP	SRGN	IFRD2	SCAMP3	MRPS2	MRC1	IL6	ADM	XBP1	STAT5A	PROCR	CR1L	TLR2	MTHFD2	EIF1	TYMP	MMP10
PSMA3	LTV1	TSPAN17	PTS	IL1RN	RELA	NAMPT	PTPN9	XBP1	FARSB	HMGA1	THBD	CR1L	ADM	GPC4	ERLIN1	CALU	DDX10	EHD4	ORMDL2
STX11	HSPD1	BAZ1A	ANXA2	AEN	CSF2	PNO1	TLR2	EEF1B2	PMM2	IL6	TPD52L2	ACSL1	PSMA3	PROCR	RAC2	VDAC2	GRPEL1	GUSB	IFRD2
MXD1	EIF6	WDR12	PDIA3	VCAM1	FKBP2	ICAM1	HSD17B7	NFKB1	HSPD1	SH2D2A	TNFAIP3	PROCR	FPR2	GTPBP4	HSD17B7	MCM6	BATF	TPD52L2	TNFRSF9
NOL10	MANF	SRM	RAN	PROCR	NOL7	MRTO4	IFRD2	HMGA1	NPB	IFRD2	EEF1B2	EXT1	FCER1G	UGCG	CTSZ	PSMA3	FNDC3B	TNFAIP3	MSC
MCL1	SPCS3	MRTO4	SLC39A7	PLAU	DDX10	NDUFAF4	ZMYND19	GDI2	IMP4	ZMYND19	NFKB1	GTPBP4	PLK3	SERPINH1	ALG9	SLC1A5	NDUFAF2	PDIA3	CANT1
GDAP2	ELL2	STAT5A	RPN1	SLC1A5	MSC	NFKB1	TAF10	THBS1	DDX10	PLK3	HMGA1	NOP58	TNFRSF9	GTF2E2	GLB1	PSMD11	TRIB1	RPN1	LRP12
ST3GAL4	DNAJC21	SFXN2	CALU	PWP2	BATF	ADAM8	PSTPIP2	RPL10A	TRIB3	ALG2	THBS1	NFKB1	DGAT2	CD83	RGS3	ORMDL2	CCND3	ADM	CXCL1
MRPL36	SOCS3	EIF3B	MSR1	ISY1	GLA	SH2D2A	SNRPD3	EIF4E2	GRPEL1	HSPD1	PSMD11	UGCG	PSMA5	PPP1R15A	HSPD1	CSF2	ZNF593	FPR2	BATF
HSPH1	KDELR3	GTPBP4	DRAP1	IFRD2	AKR1B1	MKNK2	CRELD2	MSC	BATF	GRWD1	RPL10A	MSR1	FUT4	SOCS3	EIF2B3	STEAP1	CISD3	IL1R1	GLA
VASP	PLP2	RPIA	PSMD11	BTF3	CCL7	IFRD2	EIF6	CXCL1	FNDC3B	EIF2B3	MSC	MMP10	MSC	CCL7	ARHGDIA	RALA	TNFRSF1B	STX11	ASS1
NOP2	CEP55	NARF	FKBP2	CSF2	JMJD6	GALNT7	PFDN4	SEC24D	MYCBP	BATF	CD83	CLEC4D	CXCL1	MEMO1	OST4	AKR1B1	TP53RK	TCIRG1	RIT1
VPS54	RAD51	FARSB	DDX10	ALDH1B1	SPP1	MIR155HG	CCT3	MANF	CD55	GLA	PPP1R15A	RNF145	FNDC3B	DUSP2	CHID1	HK3	ISG20L2	PLK3	ENTPD7
BUD31	SPP1	HSPD1	RNASE6	SNRPD3	LSP1	PMM2	PDLIM7	DUSP5	PLP2	ARFRP1	PLP2	EIF6	ZC3H12A	CXCL2	PSMB7	GGCT	RRP7A	CTSZ	GLRX3
PPAN	LGALS3	DDX10	SEC24D	BATF	GGCT	GRPEL1	SLAMF8	CD83	RAD51	EXOSC2	CCL7	BCL2A1	PLP2	SPG21	MRPL11	APOBEC3B	PES1	WDR70	TM9SF1
SLCO4A1	CXCL2	CXCL1	PSMC3	EIF6	CYP1B1	CD83	RARA	PPP1R15A	GNL3	TRIB1	F13A1	SOCS3	CCL7	PHLDA1	FBL	PHLDA1	SLC35F2	CXCR4	TFG
IL2RA	PHLDA1	RFC2	CAPZB	CD83	CD63	PUS3	PHLDA1	TSC22D3	GNPNAT1	DDX31	DUSP2	KDELR3	PDLIM7	KCTD12	CXCL2	RAB11FIP1	RUNX1	DUSP5	MICALL1
CSF1	HNRNPAB	DTNBP1	JMJD6	GNL3	S100P	MRRF	ZFYVE19	RALA	CCND3	MTRR	SHB	CCL7	GLRX3	CD86	NDUFS6	IER3	BUD31	CD83	TRIM16
SQLE	HSPH1	NOL10	CD63	PSMB7	ABCE1	IFI30	ODC1	CCL7	ZNF593	ODC1	CXCL2	ANGPTL4	TXNDC9	IER3	ZNF593	FLOT1	PRELID1	AQP9	PPP3CC
DNAJB11	SLC20A1	SOCS3	SLC36A1	RGS1	GSTO1	RPL7L1	FOSL2	F13A1	MAPKAPK5	FASTKD3	NDUFS6	MTMR14	ODC1	SLC20A1	PHLDA1	SLA	HDDC2	APOBEC3A	WNT5A
EED	HEATR1	CCT3	TPST2	VCAN	SLC38A6	ABCE1	HSPH1	DUSP2	CHSY1	POLR3D	GNA15	CXCL2	DPP3	TNFSF9	VARS	CFLAR	TNFRSF12A	PPP1R15A	MAP3K4
DNAJA1	NPC2	GNL3	PITPNB	FBL	CTSD	SSR4	SLA	RGS1	TNFRSF1B	CFLAR	DDIT4	ST3GAL4	WNT5A	DUSP1	MAFF	ALG8	UMPS	SOCS3	FLOT1
MAP3K8	SDF2L1	SULT1B1	LYZ	CXCL2	MAP3K4	NAT10	KCNN4	CXCL2	HNRNPAB	ALOX15B	SSR4	TNFSF9	G0S2	CDK8	ODC1	XRCC6	TTL	TSC22D3	VASP
TOP1	PGK1	ALDH18A1	S100P	NXN	RNASEH1	PES1	RWDD1	GNA15	FOSL2	B4GALT5	IER3	DUSP1	TRAF1	IL10	VPS28	CKS2	CDC123	FPR1	CFLAR
EI24	NEDD1	GPATCH4	TRIM16	CMTM6	PES1	RHOG	ANKH	DDIT4	RRP7A	XCL1	G0S2	VASP	KCNN4	ACSL4	FASTKD3	PMAIP1	SH2B3	MCL1	GCLM
ENTPD4	PPRC1	HDAC2	CTSD	GPATCH4	GBA	SLC35F2	SPATA5L1	SSR4	PES1	NUDT5	TRAF1	SERTAD1	C15orf48	CD14	TNFSF9	DUSP6	EED	TRIB1	PRR16
HLX	UCHL3	HNRNPAB	GCLM	BASP1	HDDC2	SNX9	DUSP6	RPL35	CHD1L	DDX18	EEF1D	TNFAIP2	NOP2	LAPTM4A	DUSP1	GPN3	UTP3	RGS1	FAM129A
TMEM173	CKS2	TAF4B	NUCB1	DENR	TDP2	RRP15	VRK1	CD86	C11orf80	IL2RA	DUSP1	IL10	CHUK	CCL13	SRXN1	PSMD12	ZC3HAV1L	CXCL2	RPS6KA3
PSMD6	CD14	HEATR1	IL1R2	RNF24	TSR1	JAK3	NSUN2	G0S2	ALG8	RAB34	RHOG	TMEM159	MRPL47	TXNRD1	PPRC1	VDAC1	RRM2	S100P	PSMA6
CUL2	COX19	FLOT1	HDDC2	RRP15	UBE2J1	TGFB1	RBBP8	TRAF1	PPAN	WDR55	EBP	PLA2G4A	SRXN1	CDKN1A	CPD	VRK1	RBM18	FCAR	BUD31
S100A6	MIF	POLR3D	S100A4	NAAA	PTPN6	TMEM223	SPHK1	FLOT1	PDK1	UMPS	GPR183	TES	PSMA6	DNAJA1	SAMSN1	SQLE	PTGER3	DDIT4	ACSL4
ZNF467	CDKN1A	NOP2	CKS2	TGFB1	S100A9	PPAN	REL	DUSP1	RPP30	SLC19A2	RPL36A	PSMA6	GPR68	FN1	RWDD1	SCO2	HNRNPF	LAPTM5	SMS
LPCAT3	SSR1	PGK1	HRAS	FLRT2	RNH1	LCP1	SLC35B3	ASGR2	CEBPD	URB2	FLRT2	IL15	ZNF697	SERPINB2	BST1	DNAJA1	PNPT1	GMPS	TXNRD1
CD53	PMEPA1	JAK3	TMED5	RWDD1	INHBA	HYMAI	PWP1	S100A4	TNFSF11	HPRT1	S100A4	CPD	TMEM38B	MAP3K8	SMS	FN1	IL1A	G0S2	CXCL6
CMPK1	CXCL6	PPRC1	PLIN2	CD300LF	TIMM17A	SMAGP	HDAC1	CKS2	KLF6	TMEM150A	SMS	LTBP1	CXCL6	STT3B	AIF1	TPI1	SLFN11	CTSD	TNIP3
GTF3C6	RPP30	ITK	CD163	HRAS	SPINK1	PTPN6	EMILIN2	P2RY6	IDI2	ATF3	RAB35	MYADM	TNIP3	TOP1	IL13RA1	CKS1B	PHLDA2	DUSP1	INHBA
DHX29	SQLE	PDK1	RNASE2	DUSP6	URB2	DDX21	DGKA	CD163	GZMB	NAF1	PLIN2	CD14	IDI2	EI24	ZSWIM7	NDUFV2	TBRG4	THOC6	TIMM17A
ETV6	DNAJB1	IL2RA	TIMM17A	TXNRD1	NSMAF	YIF1A	MAX	CREM	CDC123	BAG2	CD163	CCL13	SOD2	COL6A1	DNAJB11	MRPL13	WT1	VASP	TRPC4AP
MTCH2	TRAF3	DDX21	SEC23A	NSUN2	UTP3	SSBP1	TIMM8A	PLTP	SLC43A3	SYTL3	LAIR1	TSR1	SPHK1	MMP14	TIMD4	COL1A2	RPS19BP1	SAT1	SPINK1
TBRG4	SOD2	NDST2	FBP1	DCUN1D3	LRRC41	NIT2	AMPD2	TXNRD1	FAM57A	PCGF6	PLTP	TXNRD1	NIT2	BGN	SLC18A3	PSMD6	SNX25	PSMD13	MMP14
NUS1	KRT8	CMTM8	CREB3L2	INHBA	IGF2R	RRS1	TRAF5	CDKN1A	ZC3HAV1L	TIMM8A	TXNRD1	CDKN1A	SLC43A3	RIOK3	NFU1	RRM2	WDR4	SIK1	HLX
GNGT2	LITAF	URB2	NSMAF	SLC35B3	LIMS1	ATP6V0E1	C19orf48	S100A9	CSF2RB	TRNAU1AP	SDF2	UBE2D3	AMPD3	CH25H	IGF2R	PSMB6	MAD2L2	CREM	CCL24
HIF1A	DNAJA1	HPRT1	STK10	MAP3K8	LMNB2	KMO	HSPA8	LGALS1	RRM2	CD44	S100A9	CEBPD	SPATS2L	FAM83H	CSF2RB	COQ2	SCG2	SCPEP1	PCID2
SNAPC1	EREG	KDSR	YWHAQ	FAM57A	POLR1C	POLR1C	PHF5A	LCP2	RBM18	MIOS	LGALS1	LCP2	RRS1	ERRFI1	HSPA1A	CSNK2B	PSMG1	MAFB	CD44
ZFP36L1	SEC23A	PPP1R3B	LMNA	SET	CD47	MFSD1	CD40	DNAJB1	PTGER3	FRAS1	SRF	SERPINB2	IRAK2	ANK1	DIAPH2	SERPINB1	SETD3	SCO2	CLIC2
MRPL51	RPL18	RRS1	RNF4	UBTD2	GPSM3	GAR1	KTI12	MX2	CHCHD4	NOL11	ICOSLG	MAP3K8	RABEPK	LHX9	GTF3C5	AHCY	YWHAG	EREG	PGM3
IFITM2	TMEM39A	EPHB4	MCFD2	RRS1	BHLHE40	MIOS	EML4	SRF	RPS19BP1	CHCHD4	AMPD3	TOP1	CD58	RBM18	TYSND1	NUP37	MCM10	RAB1B	DPH2
MRS2	CKS1B	POLR1C	GFPT1	NFIL3	CPVL	MED28	DIABLO	ICOSLG	ZNF473	HIC1	MAPKAPK2	MMP14	UBE2Z	FAM49B	VCL	PRMT5	MFNG	CARS2	DLD
IL17RA	MRPS18B	LPCAT3	PGM3	CSF2RB	HK2	NEDD9	CLEC10A	MAPKAPK2	SNX25	KTI12	S100A8	RIOK3		BHLHE40	CLEC4A	FAH	NAA20	SFN	KDM1A
SAMHD1	SYVN1	UBE3C	HMOX1	TIMM8A	OSM	RPS6KA1	DYNC1LI1	S100A8	WDR4	NUS1	ITGB5	PTGES		VCL	COL18A1	PSMD14	CCND1	NFIL3	SEPT10
CYB5A	NFIL3	GTF3A	IBTK	S100A6	GYPC	GTF3C6	MAP2K3	SERPINB2	SETD3	CCNB1IP1	SERPINB2	ERRFI1		IL1A	SEC22B	DUSP4	PAQR7	COPS7B	SERPINE2
GMPPB	MCFD2	CEACAM1	FCN1	GAR1	DPH2	AARSD1	DDX27	LMNA	VEGFA	RRP9	LMNA	CLEC4E		MARCH7	PARL	MAD2L1	GEMIN7	CHFR	ALCAM
SEMA7A	RRM2	ARID5A	AFG3L2	TRAF5	LHFPL2	NOL6	UTP15	ATF3	GNE	DUSP4	ATF3	RHOQ		HMOX1	CD274	TCTN3	RSL1D1	CYBB	BCL2L1
	S100A6	NOL6	POFUT2	RIPK2	NRAS	SNX11	IL1B	SH3BP5	TRMT6	CHST11	SH3BP5	CD53		GADD45B	TULP1	VCP	UHRF1	BHLHE40	VCP
	LRG1	AHCY	LHFPL2	ARID5A	DDX27	CD40	PSMG1	STAB1	TRAPPC4		STAB1	BHLHE40		TBRG4	SDHB	MRPL12	SS18L2	IBTK	TRAPPC4
	HSPA8	WDR3	FAM20B	HSPA8	ATP6V1F	UBXN8	RRP9	LIMS1			ACTR1A	VCL		ID1	IKBKE	SPOCK1	LSM12	MFSD10	PITRM1
	SMPD1	IL1B	ITGB2	NOL6	CAPG	WDR3	DUSP7	HSPA1A			LIMS1	IL1A		ANGPTL2	CIB1	STK3	NOP56	ID1	MYH8
	KRT18	HIF1A	FAH	CD40	CYBA	POLB	KLF7	EIF3I			HSPA1A	MARCH7		DLD	RBPJ	GGH	SLC5A3	HNRNPA1	GMPPB
	CDK2AP2	CDK2	SNAPC1	EML4	BCL2L1	TM2D2	RANBP1	EMP3			EMP3	HK2		IL1B	ARHGDIB	PPCDC	RPP38	RAB8A	IL2RG
	RIN1	DCTD	NUDT1	AHCY	MFSD5	SYNGR2	MTAP	HMOX1			TNFSF8	CD40		SGK1	JUNB	TIPIN	EEF1E1	IL1B	FSCN1
	AREG	JUNB	GOLGA2	RASGEF1B	BANF1	CYBA	CMKLR1	CD4			CD4	ATP13A3		ZFP36L1		ENO1	SLC25A17	SGK1	TNS3
	PCNA	DYRK2	CYBA	SFRP4	MRPL12	DUSP4	AACS	ARID5A			PHLDA2	TBRG4		RAB12		CCDC85B	BATF3	AREG	KLHL1
	RANBP1	RANBP1	DEGS1	PLXDC2	TBC1D9	MRPL12	IL31RA	PHLDA2			ENG	ID1		JUNB		PERP	ADCY3	ZFP36L1	EBI3
	COX16	SBNO2	VCP	RBPJ	IL2RG	DNPEP	ABCC1	ENG			ZNF3	JARID2		PGM2		RRM1	FAM98A	PLEKHO2
	AACS	C12orf66	MTSS1	B3GNT2	TPP1	TPP1		CDC42			LHFPL2	DLD		GRIN2B		PDE4D	BAG1
	KHDRBS3	LINS1	SEC13	AHR	NUP188	SEMA7A		ATP13A3			NCOR2	MTDH		MT2A		ACOT7
	YWHAG	ENO1	TFPI		PSMD8	ABTB2		NCOR2			SMURF2	SLC31A1		DNAJB6		PYCR1
	MRPL12	IMPDH2	PCSK5		VPS11	PLSCR1		MAP2K3			IL1B	IL1B		SMAD6		POLE2
	LCN2	DHPS	PSMD8		MAK16	EBI3		IL1B			PI4K2A	HIF1A		PIM1		TTK
	TNC	PIM1	PPARG		IRAK1			CBR3			TNFRSF11A	RAB12				RCAN1
	NRCAM		GPNMB		ATP6AP1			ANPEP			PLEKHO2	JUNB				PDK3
	ACOT7		C1orf216		CCR5			JUNB			ALCAM	NAB2				DTL
	KIF20A		AOAH		TFEC			DUSP4				MMP13				DLAT
	ALDH3A1		SEC31A		CSTB							LCN2				GRB2
	TTK		IRAK1		CCR1							PIM1				NCAPH
	PSMA2				EIF2S1							PDPN				RECQL4
	ITGA9				NME1							NEK6				GMNN
	ELF3				RGL1							SH3GL1				EMP1
	LBP				GNPDA1											LDLR
	TXN2				NHP2											RAD51C
	UHRF1				RAD23A											RNASEH2A
	OSMR				PLEKHB2											CDCA8
	TFEC				MRPS12											AK2
	PSMD2				CRIM1
	LDLR				DYRK3
	CISH				CCRL2
	LSM2				CD93
	EIF2S1				EMG1
	EEF1E1				MET
	RRAS2				EIF4E
	EPHA2

## Sheet: H (hallmarks) collection
HALLMARK_UNFOLDED_PROTEIN_RESPONSE	HALLMARK_TNFA_SIGNALING_VIA_NFKB	HALLMARK_MYC_TARGETS_V2	HALLMARK_MTORC1_SIGNALING	HALLMARK_EPITHELIAL_MESENCHYMAL_TRANSITION	HALLMARK_MYC_TARGETS_V1	HALLMARK_PI3K_AKT_MTOR_SIGNALING	HALLMARK_P53_PATHWAY	HALLMARK_INFLAMMATORY_RESPONSE	HALLMARK_BILE_ACID_METABOLISM
65	66	67	68	69	70	71	72	73	74
EIF4A1	TNIP1	NOP16	HSPA5	QSOX1	EIF4A1	ARF1	PVT1	MYC	AKR1D1
EIF4EBP1	TNIP2	MYC	STIP1	PLOD1	PABPC4	HSP90B1	TXNIP	SERPINE1	EFHC1
HSPA5	RELB	TFB2M	GTF2H1	SERPINE1	CCT5	TRAF2	BTG1	RGS16	IDH2
PDIA6	MYC	WDR43	P4HA1	PLOD3	NOP16	CALR	DNTTIP2	IFNGR2	SLC23A1
HYOU1	CXCL3	NPM1	RAB1A	PPIB	PABPC1	MYD88	BAK1	LIF	PEX1
TARS	BTG1	PUS1	HSP90B1	ITGA5	AP3S1	PFN1	RGS16	ITGA5	RBP1
HSP90B1	CLCF1	MCM5	EIF2S2	PLAUR	MYC	ACTR3	LIF	PLAUR	ABCG8
ATF6	NFKB2	SRM	LDHA	EFEMP2	EIF2S2	PPP1CA	TPRKB	ACVR2A	SCP2
EIF4A3	SERPINE1	MRTO4	ARPC5L	TGFBI	LDHA	ACTR2	UPP1	CCL2	HSD17B4
NPM1	BCL3	IPO4	PSMC2	TGM2	RPLP0	MAPKAP1	RPS12	IL15RA	GNMT
YWHAZ	IFNGR2	NDUFAF4	PDAP1	COL8A2	EIF3D	PPP2R1B	TRIAP1	ADRM1	SLC27A5
CCL2	LIF	PA2G4	CALR	LOX	TCP1	MKNK2	ADA	HAS2	CYP39A1
CALR	PANX1	HSPD1	CTSC	GPX7	RPL14	RALB	CCNG1	GNAI3	ABCD3
NOP14	PLAUR	GRWD1	SLC2A3	CD59	NPM1	TRIB3	FUCA1	NAMPT	ABCA5
CEBPB	KYNU	IMP4	ELOVL6	PTX3	CCT7	CXCR4	AEN	P2RX4	TTR
SHC1	NFKBIE	TCOF1	STC1	FUCA1	PCBP1	ARHGDIA	VDR	IL4R	FADS2
PDIA5	CCL2	GNL3	LTA4H	SLIT2	PRDX4	RIT1	SDC1	ICAM1	RETSAT
EXOSC4	IL15RA	DUSP2	PSMB5	DAB2	RAD23B	ARPC3	PROCR	C5AR1	AGXT
SLC30A5	SLC2A3	MPHOSPH10	ACTR3	VCAM1	PRPS2	SLA	IER5	CSF3	ATXN1
WIPI1	BIRC3	PES1	NAMPT	TNFAIP3	RPS3	RPS6KA3	MKNK2	CLEC5A	PEX11A
SEC11A	CEBPB	NOP2	M6PR	IGFBP3	PSMA7	SMAD2	PLK3	ADM	HSD17B6
XBP1	ETS2	PPRC1	PNO1	SDC1	SNRPA1	CFL1	NUDT15	NFKB1	PEX11G
EXOSC9	SLC2A6	PPAN	ACTR2	CALU	NAP1L1	HRAS	MXD1	TNFSF10	PEX12
SDAD1	YRDC	DDX18	CCNG1	TIMP1	MCM5	PDK1	FAS	TIMP1	NUDT12
EXOSC1	PTGS2	CBX3	SEC11A	FBLN5	SRM	DDIT3	TRIB3	MSR1	ABCA3
MTHFD2	GFPT2	RABEPK	PPA1	WIPF1	RPL34	CDKN1A	PPP1R15A	TLR2	RXRG
DDX10	SERPINB8	NOC4L	XBP1	SERPINH1	CCT4	GNA14	SERTAD3	IL6	CYP8B1
SPCS3	KLF10	HK2	SLC6A6	THY1	RPS10	UBE2D3	IFI30	ITGB3	MLYCD
EXOSC2	NAMPT	TBRG4	RPN1	THBS1	PA2G4	MAP3K7	CCND3	IL1R1	BBOX1
KDELR3	TRIP10		MTHFD2	IL6	EIF3B	SFN	BMP2	RELA	ABCA2
IARS	FOSL1		PSMA3	ITGB3	RAN	ATF1	DDIT4	CCL20	AR
FKBP14	BIRC2		SLC1A5	ITGB1	EEF1B2	CSNK2B	RRP8	DCBLD2	PFKM
DNAJB9	B4GALT1		TUBG1	VEGFC	MCM6	RPS6KA1	IER3	CD70	ALDH9A1
ALDH18A1	ICAM1		SERPINH1	TPM4	CUL1		CTSD	TNFRSF9	ABCD2
DDIT4	PTX3		FKBP2	IGFBP4	HSPD1		TNFSF9	MXD1	EPHX2
RPS14	STAT5A		HSPD1	SNAI2	SNRPD3		ALOX15B	AQP9	ABCA8
LSM1	TNFAIP3		TRIB3	FAS	SNRPB2		TGFB1	CD55	PIPOX
SSR1	PLAU		GLA	CXCL1	CCT3		SAT1	FPR1	HAO1
YIF1A	NFKB1		CXCR4	FBLN1	GNL3		S100A4	CCL7	SLC23A2
PREB	TNFAIP8		ABCF2	CADM1	IARS		HRAS	SGMS2	SLCO1A2
EDEM1	TLR2		PPP1R15A	LOXL1	TXNL4A		CD82	TACR1	NR3C2
STC2	IL6		RIT1	TPM1	PSMA1		RPL36	RGS1	CYP46A1
CKS1B	IER5		IFI30	SPP1	FBL		DDIT3	MEFV	LONP2
ATF3	RELA		PITPNB	COL5A1	TYMS		BAX	GNA15
ATF4	CCL20		PLOD2	NID2	ABCE1		PRKAB1	TNFRSF1B
	CSF2		DDIT4	LOXL2	HDAC2		NDRG1	IL18R1
	TNFRSF9		GMPS	COL6A2	ODC1		CDKN1A	PVR
	FUT4		SLA	VCAN	PPM1G		VAMP8	TPBG
	MXD1		GBE1	CTHRC1	SNRPD1		RPS27L	ICAM4
	EIF1		UCHL5	PLOD2	PGK1		SPHK1	TNFSF9
	MSC		FAM129A	POSTN	MRPL9		NINJ1	RHOG
	CXCL1		SDF2L1	NT5E	PSMA6		SLC19A2	LAMP3
	DUSP5		EBP	PVR	RPL22		EI24	IL10
	CD83		PGK1	WNT5A	XRCC6		PLK2	GPR183
	PPP1R15A		INSIG1	BASP1	ILF2		RPL18	IL15
	BCL2A1		TES	IGFBP2	HDDC2		ATF3	CD14
	SOCS3		HMBS	COL1A1	PSMA4		SFN	CD82
	ZC3H12A		PSMA4	COL12A1	DDX18		DGKA	LY6E
	MCL1		PSMD13	LUM	DDX21		ST14	PTGER2
	TRIB1		PDK1	FBN1	VDAC1		PHLDA3	CDKN1A
	DUSP2		DDIT3	TGFB1	SSBP1		CASP1	CXCL6
	CXCL2		TXNRD1	SAT1	RPS2		IL1A	CSF1
	BMP2		CDKN1A	LRRC15	CDC45		HMOX1	PTGER4
	PHLDA1		PSMD12	IL15	PWP1		TCHH	KLF6
	MAFF		AURKA	FAP	HPRT1		TCN2	RNF144B
	FOSL2		SSR1	BMP1	CBX3		STEAP3	LCP2
	IER3		UBE2D3	CXCL12	PHB2		ZFP36L1	INHBA
	G0S2		SQLE	TNFRSF12A	RPS6		PCNA	ICOSLG
	PNRC1		EDEM1	PMEPA1	PSMC6		DEF6	SPHK1
	TRAF1		ACLY	VIM	SET		KLF4	NOD2
	TNFSF9		HPRT1	GLIPR1	YWHAQ		FAM162A	EREG
	DUSP1		TPI1	NNMT	RPL18		RHBDF2	ROS1
	CFLAR		PSMC6	TPM2	MRPS18B		CLCA2	MMP14
	TNFAIP2		NFIL3	PCOLCE	CCNA2		DDB2	CCL5
	B4GALT5		RRM2	CXCL6	ACP1		PERP	STAB1
	GPR183		IDH1	LGALS1	PSMB3		PMM1	CCL24
	SAT1		IMMT	MYL9	SLC25A3		RAD9A	IRAK2
	SIK1		BHLHE40	INHBA	HNRNPA1		IRAK1	NPFFR2
	CDKN1A		HK2	GREM1	CYC1		RRAD	GPR132
	PMEPA1		GLRX	MGP	XPOT		DRAM1	EMP3
	CXCL6		MAP2K3	ACTA2	MCM7		PLXNB2	CYBB
	CSF1		ITGB2	ADAM12	PSMD14		TGFA	IL1A
	CEBPD		PSMD14	ITGB5	CDK2		CCNK	PTGIR
	PTGER4		PSMG1	FN1	RRP9		S100A10	RIPK2
	KLF6		CDC25A	SLIT3	PCNA		RAD51C	OSM
	CD80		RRP9	COL11A1	H2AFZ		KRT17	CD40
	INHBA		GAPDH	DKK1	MAD2L1			BDKRB1
	ICOSLG		CORO1A	MMP1	DEK			C3AR1
	SOD2		PPIA	COL3A1	RANBP1			PIK3R5
	SPHK1		HSPA4	CALD1	PPIA			SLC31A1
	NINJ1			MMP14	IMPDH2			MARCO
	REL			COL1A2	BUB3			IL1B
	LITAF			BGN	RRM1			HIF1A
	SERPINB2			COL5A2	PSMD8			TNFSF15
	MAP3K8			IL32	SMARCC1			AHR
	PLK2			LAMC1	SF3A1			SLC31A2
	ATF3			CD44	PSMA2			CMKLR1
	CCL5			FOXC2	SNRPG			IL7R
	NFIL3			EMP3	RSL1D1			IL10RA
	TGIF1			COL6A3	NOP56			KCNMB2
	CD44			GADD45B	LSM2			PDPN
	BHLHE40			COL7A1	RPS5			PROK2
	IL1A			SFRP4	EIF2S1			AXL
	RIPK2			SCG2	SRPK1			EBI3
	IL23A			MCM7	APEX1			GPC3
	PHLDA2			AREG	NME1			GCH1
	GADD45B			CAPG	SNRPD2			CD48
	MAP2K3			SERPINE2	UBE2L3			IFITM1
	IL1B			VEGFA	ETF1			OSMR
	SGK1			ANPEP				IL12B
	AREG			TAGLN				SELE
	VEGFA			SFRP1				TLR1
	JUNB			PRRX1				LDLR
	DUSP4			MXRA5				CALCRL
	SPSB1			SPOCK1				NLRP3
	KLF4			FZD8
	IL7R			MYLK
				COMP
				TNC
