# Supplementary material for: PLEK2, RRM2, GCSH: A Novel WWOX-Dependent Biomarker Triad of Glioblastoma at the Crossroads of Cytoskeleton Reorganization and Metabolism Alterations
Source: Cancers (Basel). 2021 Jun 12;13(12):2955. doi: 10.3390/cancers13122955 (PMC8231639; doi:10.3390/cancers13122955)
Supplement: Supplementary file 1 [file cancers-13-02955-s001.zip › Supplementary_File_S2.xlsx]

## Sheet: monocle3 modules
module 1	module 2	module 3	module 4	module 5	module 6	module 7
AACS	ALG2	ADRM1	ALG12	CCNC	ACAA1	CARS
AARS	ARPC5L	AHCY	ATF4	COX7A2	ARF4	CHID1
AARSD1	DDX31	ARFRP1	CRELD2	GTF3C6	AZI2	HRAS
ABCA2	DOLPP1	B4GALT5	DRG1	HDAC2	CHCHD4	IPO7
ABCA3	DPM2	BCL2L1	MICALL1	HDDC2	CMTM6	MTCH2
ABCA5	EXOSC2	CSE1L	NF2	IBTK	DUSP7	NAT10
ABCA8	GOLGA2	CTSA	PES1	IGF2R	DYNC1LI1	PSMC3
ABCC1	GTF3C5	DDX27	PHF5A	LTV1	GLB1	PSMD13
ABCC11	IARS	DPM1	PISD	MAP3K4	GMPPB	RCN1
ABCD2	MAN1B1	EIF2S2	PITPNB	MTHFD1L	GNL3	RNF141
ABCD3	MAPKAP1	EIF6	PLXNB2	NDUFAF4	IFRD2	RNH1
ABCE1	MRPL50	ENTPD6	PMM1	NUS1	IMPDH2	RRAS2
ABCG8	MRPS2	ERGIC3	RANBP1	PGM3	MANF	RRM1
ABHD1	MRRF	NAA20	RPS19BP1	PREP	MTMR14	RRP8
ABT1	NANS	NOP56	RRP7A	PTP4A1	PSMD6	SLC35C1
ABTB2	NUP188	NXT1	SCO2	RPF2	RPSA	SMPD1
ACADL	PSMB7	PFDN4	SLC25A17	RWDD1	RRP9	TAF10
ACBD3	RABEPK	PSMA7	SNRPD3	SLC17A5	SEC13	TALDO1
ACLY	RAD23B	PTPN1	TCN2	SLC35A1	SHQ1	TPP1
ACOT7	RBM18	RNF24	TOM1	TCP1	SS18L2	TSG101
ACSF3	REXO4	RPN2	TXN2	UBE2J1	TMF1	TSSC4
ACSL1	RFK	TOP1	XRCC6	ZBTB2
ACSL4	SEC61B	TP53RK	ZBED4
ACSM5	SET	TPD52L2
ACTG1	SLC31A1	TRMT6
ACTR1A	ST6GALNAC4	TRPC4AP
ACTR2	ST6GALNAC6	XRN2
ACTR3	TOR2A
ACVR2A	TXN
ADA	ZMYND19
ADAD2
ADAM8
ADAMTS18
ADAT1
ADCY3
ADCYAP1R1
ADM
AEN
AFG3L2
AGL
AGT
AGXT
AHCYL1
AHR
AIF1
AIFM3
AIP
AK2
AKAP2
AKR1B1
AKR1D1
AKTIP
ALCAM
ALDH18A1
ALDH1A3
ALDH1B1
ALDH3A1
ALDH9A1
ALG11
ALG14
ALG3
ALG8
ALG9
ALKBH1
ALOX15B
ALOX5AP
AMFR
AMIGO2
AMMECR1L
AMPD2
AMPD3
ANGPTL2
ANGPTL4
ANK1
ANKFY1
ANKH
ANKRD11
ANP32A
ANPEP
ANXA2
ANXA2P2
AOAH
AP1G1
AP1S1
APOBEC3A
APOBEC3B
AQP4
AQP9
AR
AREG
ARF1
ARF6
ARHGAP21
ARHGDIA
ARHGDIB
ARHGEF2
ARID5A
ARL2BP
ARNT2
ASGR1
ASGR2
ASS1
ATF1
ATF3
ATF5
ATF6
ATMIN
ATP13A3
ATP13A4
ATP2C2
ATP6AP1
ATP6V0D1
ATP6V0E1
ATP6V1F
ATXN1
ATXN1L
AVEN
AXL
B2M
B3GNT2
B3GNT9
B4GALT1
B4GALT2
B4GALT3
B4GALT7
BACH1
BAG1
BAG2
BAK1
BANF1
BANP
BASP1
BATF
BATF3
BAX
BAZ1A
BBOX1
BBS2
BCAR1
BCL10
BCL2A1
BCL2L11
BCL3
BDKRB1
BGN
BHLHE40
BIRC2
BIRC3
BMP2
BMP4
BMPR1B
BRD7
BST1
BTF3
BTG1
BUD31
C11orf24
C11orf80
C12orf45
C12orf66
C15orf48
C16orf46
C16orf70
C16orf74
C16orf86
C19orf48
C1orf198
C1orf216
C1S
C3AR1
C5AR1
C8orf76
CA1
CA12
CA5A
CA7
CALB2
CALCRL
CALD1
CALM1
CALR
CALU
CANT1
CAPG
CAPZA1
CAPZB
CARM1
CARS2
CASC4
CASP1
CASP4
CBFB
CBLB
CBLN1
CBR3
CBR4
CBS
CBX3
CCDC113
CCDC59
CCDC85B
CCDC86
CCL11
CCL13
CCL15
CCL16
CCL2
CCL20
CCL24
CCL5
CCL7
CCNB1IP1
CCND1
CCND3
CCNE1
CCNG1
CCNK
CCR1
CCR5
CCRL2
CCT3
CCT5
CCT7
CCT8
CD14
CD163
CD209
CD274
CD300LF
CD33
CD4
CD40
CD44
CD47
CD48
CD53
CD55
CD58
CD59
CD63
CD70
CD82
CD83
CD86
CD93
CDC123
CDC42
CDC6
CDCA4
CDCA8
CDH1
CDK10
CDK2
CDK2AP2
CDK7
CDK8
CDKN1A
CDV3
CDYL2
CEACAM1
CEBPB
CEBPD
CENPBD1
CENPT
CEP55
CES2
CES3
CFDP1
CFL1
CFLAR
CH25H
CHD1L
CHD9
CHFR
CHMP1A
CHST11
CHST4
CHST5
CHST6
CHSY1
CHUK
CIAPIN1
CIB1
CISD3
CISH
CKAP4
CKS1B
CKS2
CLCA2
CLEC10A
CLEC18A
CLEC18B
CLEC18C
CLEC3A
CLEC4A
CLEC4D
CLEC4E
CLEC5A
CLIC1
CLIC2
CLPTM1L
CMKLR1
CMPK1
CMTM4
CMTM7
CMTM8
CNIH4
CNN2
CNOT1
COG4
COG8
COL18A1
COL1A1
COL1A2
COL3A1
COL6A1
COLEC10
COPS2
COPS7B
COQ2
COQ9
CORO1A
CORO1C
COX10
COX16
COX19
COX4I1
COX7A2L
CPD
CPNE2
CPVL
CR1L
CREB3L2
CREM
CRIM1
CRISPLD2
CSF1
CSF2
CSF2RB
CSF3
CSNK2A2
CSNK2B
CSTA
CSTB
CTCF
CTRB2
CTRL
CTSC
CTSD
CTSZ
CTU2
CUL2
CUX2
CX3CL1
CXCL1
CXCL10
CXCL2
CXCL3
CXCL5
CXCL6
CXCR4
CYB5A
CYB5B
CYBA
CYBB
CYP1A1
CYP1B1
CYP39A1
CYP46A1
CYP4F11
CYP8B1
DAAM2
DAP3
DAZAP1
DBF4
DBNDD1
DCAF13
DCBLD2
DCTD
DCUN1D3
DCUN1D5
DDB2
DDIT3
DDIT4
DDOST
DDX10
DDX18
DDX19A
DDX19B
DDX21
DDX28
DDX50
DEDD
DEF6
DEF8
DEFB103B
DEFB4A
DEGS1
DENR
DGAT2
DGKA
DHDDS
DHODH
DHPS
DHX29
DHX38
DIABLO
DIAPH2
DKFZP434H168
DLAT
DLD
DLST
DMD
DNAI1
DNAJA1
DNAJA2
DNAJB1
DNAJB11
DNAJB6
DNAJB9
DNAJC1
DNAJC2
DNAJC21
DNER
DNPEP
DNTTIP2
DOK2
DPAGT1
DPH2
DPP3
DRAM1
DRAP1
DTL
DTNA
DTNBP1
DUSP1
DUSP2
DUSP4
DUSP5
DUSP6
DYNC1LI2
DYNLRB2
DYRK2
DYRK3
EBI3
EBP
ECHDC2
ECM2
EDC4
EED
EEF1A1
EEF1B2
EEF1D
EEF1E1
EEF1G
EEF2
EFEMP1
EFHC1
EFTUD2
EHD4
EI24
EIF1
EIF2B3
EIF2S1
EIF3B
EIF3H
EIF3I
EIF4A1
EIF4A3
EIF4E
EIF4E2
EIF4EBP1
EIF5A
ELF3
ELF5
ELK3
ELL
ELL2
EMG1
EMILIN2
EML4
EMP1
EMP3
ENG
ENO1
ENTPD4
ENTPD7
ENY2
EPHA2
EPHB2
EPHB4
EPHX2
EREG
ERGIC1
ERGIC2
ERLIN1
ERP29
ERRFI1
ESRP2
ESRRA
ESYT1
ETNK2
ETS1
ETS2
ETV6
EXOSC4
EXOSC6
EXPH5
EXT1
F13A1
F8
FA2H
FADS2
FAH
FAM129A
FAM162A
FAM192A
FAM20B
FAM20C
FAM3C
FAM49B
FAM50A
FAM57A
FAM83H
FAM92B
FAM98A
FANCA
FARSB
FAS
FASTKD3
FBL
FBN1
FBP1
FBXL8
FBXO31
FCAR
FCER1G
FCF1
FCGR2A
FCGR2B
FCN1
FEN1
FES
FGF10
FGF7
FGF8
FGFR3
FKBP11
FKBP2
FLOT1
FLRT2
FMNL2
FN1
FNDC3B
FOSL1
FOSL2
FOXC2
FOXD1
FPR1
FPR2
FRAS1
FRMD6
FSCN1
FST
FTO
FTSJ1
FUCA1
FUT4
FZD8
G0S2
GABARAPL2
GADD45B
GAL
GALE
GALK1
GALM
GALNT7
GAN
GANAB
GAPDH
GAR1
GARS
GAS8
GATA3
GBA
GCH1
GCLM
GCSH
GDAP2
GDF15
GDI2
GDNF
GEMIN7
GFOD2
GFPT1
GFPT2
GGCT
GGH
GINS3
GLA
GLG1
GLRX
GLRX3
GLS
GMDS
GMNN
GMPPA
GMPS
GNA15
GNAI3
GNAO1
GNE
GNGT2
GNL2
GNMT
GNPDA1
GNPNAT1
GORASP2
GOT2
GPAA1
GPAM
GPATCH4
GPC3
GPC4
GPN3
GPNMB
GPR132
GPR161
GPR183
GPR68
GPRC5A
GPRC5B
GPSM3
GPT2
GRB2
GRIN2B
GRIN2C
GRN
GRPEL1
GRWD1
GSTO1
GTF2E2
GTF3A
GTPBP4
GUSB
GYG2
GYPC
GZMB
H2AFZ
HAO1
HAS2
HBEGF
HDAC1
HDLBP
HEATR1
HEXA
HGF
HIC1
HIF1A
HK2
HK3
HLX
HMGA1
HMGA2
HMGCL
HMOX1
HNRNPA1
HNRNPAB
HNRNPF
HOXA1
HOXA10
HPD
HPR
HPRT1
HSBP1
HSD17B4
HSD17B6
HSD17B7
HSDL1
HSF4
HSP90B1
HSPA1A
HSPA1B
HSPA5
HSPA8
HSPB1
HSPD1
HSPH1
HTRA2
HYDIN
HYMAI
HYOU1
ICAM1
ICAM4
ICOSLG
ID1
IDH2
IDI2
IER3
IER5
IFI30
IFITM1
IFITM2
IFNGR2
IGF2
IGF2BP3
IGFBP3
IGFBP4
IGFBP7
IKBKE
IL10
IL10RA
IL11
IL12B
IL13RA1
IL15
IL15RA
IL17C
IL17D
IL17RA
IL18R1
IL19
IL1A
IL1B
IL1R1
IL1R2
IL1RN
IL24
IL27RA
IL2RA
IL2RG
IL31RA
IL32
IL4R
IL6
IL7R
ILF2
IMP4
IMPA1
ING2
INHBA
IPO4
IRAK1
IRAK2
IRX5
ISG20
ISG20L2
ISY1
ITGA5
ITGA9
ITGB1
ITGB2
ITGB3
ITGB5
ITGB6
ITGBL1
ITIH4
ITK
ITPRIPL1
ITPRIPL2
IVNS1ABP
JAK3
JARID2
JMJD6
JUNB
KARS
KATNB1
KCMF1
KCNG4
KCNJ16
KCNMB2
KCNN4
KCTD10
KCTD12
KDELR1
KDELR2
KDELR3
KDM1A
KDSR
KHDRBS3
KIAA0513
KIAA0895L
KIF20A
KIFC3
KIN
KLF10
KLF11
KLF4
KLF5
KLF6
KLF7
KLHDC4
KLHL1
KLHL36
KMO
KRT17
KRT18
KRT34
KRT8
KRTCAP2
KTI12
LAIR1
LAMB1
LAMC1
LAMP3
LAPTM4A
LAPTM5
LBP
LCAT
LCN2
LCP1
LCP2
LDHA
LDHD
LDLR
LGALS1
LGALS3
LGI4
LHFPL2
LHX9
LIF
LIMS1
LINS1
LITAF
LMAN1
LMAN2
LMNA
LMNB2
LONP2
LPCAT3
LRG1
LRP12
LRP4
LRP5
LRRC29
LRRC36
LRRC41
LRRC42
LRRC59
LRRFIP1
LSM12
LSM2
LSM4
LSM6
LSP1
LTA4H
LTBP1
LTBP2
LY6E
LYAR
LYZ
M6PR
MAD2L1
MAD2L2
MAF
MAFB
MAFF
MAGOH
MAK16
MALT1
MAN1A1
MAN2A1
MAP1LC3B
MAP2K1
MAP2K3
MAP3K8
MAPK13
MAPKAPK2
MAPKAPK5
MARCH7
MARCO
MARS
MARVELD3
MAX
MCFD2
MCL1
MCM10
MCM5
MCM6
MCM7
MCTP2
MED28
MED8
MEFV
MEMO1
MET
METAP1
MFAP2
MFNG
MFSD1
MFSD10
MFSD5
MGAT1
MGAT2
MGAT4A
MGAT4B
MGP
MIF
MIOS
MIR155HG
MITD1
MKNK2
MLX
MLYCD
MMD
MME
MMP1
MMP10
MMP13
MMP14
MMP15
MOGS
MON1B
MPDU1
MRC1
MRPL11
MRPL12
MRPL13
MRPL36
MRPL47
MRPL51
MRPS12
MRPS18B
MRS2
MRTO4
MSC
MSH6
MSR1
MSRA
MT1DP
MT1F
MT2A
MT3
MTAP
MTDH
MTHFD2
MTHFSD
MTRR
MTSS1
MVD
MX2
MXD1
MYADM
MYC
MYCBP
MYD88
MYH8
MYL12A
MYLK3
NAAA
NAB2
NAE1
NAF1
NAGK
NAMPT
NAP1L1
NARF
NCAPH
NCOR2
NDEL1
NDRG1
NDRG2
NDRG4
NDST2
NDUFAF2
NDUFS6
NDUFV2
NECAB2
NEDD1
NEDD9
NEK6
NETO2
NEU1
NFAT5
NFATC3
NFE2L3
NFIL3
NFKB1
NFKB2
NFKBIZ
NFU1
NGDN
NHP2
NINJ1
NIPAL3
NIT2
NLRC5
NLRP3
NME1
NNMT
NOD2
NOL10
NOL11
NOL6
NOL7
NOP14
NOP16
NOP2
NOP58
NPB
NPC1
NPC2
NPFFR2
NPM1
NPM3
NR2F2
NR3C2
NRARP
NRAS
NRBP1
NRCAM
NRG1
NRIP1
NRN1L
NSMAF
NSUN2
NT5E
NTF3
NTSR2
NUCB1
NUDCD1
NUDT1
NUDT12
NUDT15
NUDT21
NUDT5
NUP37
NUP54
NUTF2
NXN
OAZ1
ODC1
OGFOD1
OGFRL1
OPN3
ORMDL2
OSM
OSMR
OST4
OSTC
P2RX4
P2RY6
P4HA1
P4HA2
P4HB
PA2G4
PABPC4
PAK1IP1
PANX1
PAQR7
PARD6A
PARL
PBX3
PCBD1
PCGF6
PCID2
PCNA
PCSK5
PCSK7
PDCL3
PDE4D
PDE4DIP
PDE8B
PDF
PDIA3
PDIA4
PDIA5
PDIA6
PDK1
PDK3
PDLIM3
PDLIM7
PDP2
PDPN
PDPR
PERP
PEX1
PEX11A
PEX11G
PEX12
PFDN2
PFKM
PFN1
PGK1
PGM2
PHKA1
PHKB
PHKG1
PHLDA1
PHLDA2
PHLDA3
PHLPP2
PI4K2A
PIK3R5
PIM1
PIPOX
PITRM1
PKD1L2
PLA2G4A
PLAA
PLAU
PLAUR
PLD2
PLEK2
PLEKHB2
PLEKHO2
PLIN2
PLK2
PLK3
PLLP
PLOD2
PLOD3
PLP2
PLSCR1
PLTP
PLXDC2
PMAIP1
PMEPA1
PML
PMM2
PNO1
PNPT1
POFUT2
POLB
POLE2
POLR1C
POLR1D
POLR2C
POLR2D
POLR3D
PPA1
PPAN
PPARG
PPCDC
PPIA
PPIB
PPIE
PPP1CA
PPP1R11
PPP1R14B
PPP1R15A
PPP1R3B
PPP3CC
PPRC1
PRCC
PRDM4
PRDX4
PRELID1
PREX1
PRKAB1
PRMT5
PRMT7
PROCR
PROK2
PRR16
PRRC1
PRSS54
PSAT1
PSKH1
PSMA2
PSMA3
PSMA5
PSMA6
PSMB3
PSMB4
PSMB5
PSMB6
PSMC2
PSMD11
PSMD12
PSMD14
PSMD2
PSMD7
PSMD8
PSME2
PSME4
PSMG1
PSTPIP2
PTGER2
PTGER3
PTGER4
PTGES
PTGIR
PTGS2
PTP4A2
PTPN12
PTPN2
PTPN6
PTPN7
PTPN9
PTS
PTX3
PUS1
PUS3
PUS7
PVR
PVT1
PWP1
PWP2
PXN
PYCR1
PYGM
QKI
QSOX1
RAB11FIP1
RAB12
RAB13
RAB1A
RAB1B
RAB20
RAB27A
RAB32
RAB34
RAB35
RAB3IL1
RAB8A
RABGGTB
RAC2
RAD23A
RAD51
RAD51C
RAD9A
RAI14
RALA
RAN
RANBP10
RAP1A
RAP1B
RAP2C
RARA
RARS
RASGEF1B
RBBP8
RBL2
RBM4
RBMS1
RBP1
RBPJ
RCAN1
RCC1
RECQL4
REL
RELA
RELB
RETSAT
REXO2
RFC2
RGL1
RGMB
RGN
RGS1
RGS16
RGS19
RGS2
RGS20
RGS3
RHBDF2
RHEBL1
RHOG
RHOQ
RIN1
RIOK1
RIOK3
RIPK2
RIT1
RNASE2
RNASE6
RNASEH1
RNASEH2A
RND3
RNF144B
RNF145
RNF149
RNF4
RNF7
ROS1
RPGRIP1L
RPIA
RPL10
RPL10A
RPL12
RPL18
RPL21
RPL23
RPL24
RPL27A
RPL3
RPL34
RPL35
RPL35A
RPL36
RPL36A
RPL38
RPL39
RPL7
RPL7L1
RPLP0
RPN1
RPP30
RPP38
RPP40
RPS10
RPS11
RPS12
RPS14
RPS15
RPS16
RPS17
RPS18
RPS19
RPS2
RPS21
RPS23
RPS24
RPS27
RPS27A
RPS27L
RPS29
RPS3A
RPS6
RPS6KA1
RPS6KA3
RPS6KA4
RPS7
RPS8
RRAD
RRM2
RRP15
RRS1
RSL1D1
RSPRY1
RUNX1
RXRG
S100A10
S100A11
S100A4
S100A6
S100A8
S100A9
S100P
SAA2
SAA4
SALL1
SAMHD1
SAMSN1
SARS
SAT1
SBNO2
SCAMP3
SCG2
SCG3
SCP2
SCPEP1
SDC1
SDF2
SDF2L1
SDHB
SDR42E1
SEC11A
SEC22B
SEC23A
SEC24A
SEC24D
SEC31A
SEH1L
SEL1L3
SELE
SEMA3C
SEMA7A
SEPT10
SERPINA1
SERPINB1
SERPINB2
SERPINB8
SERPINE1
SERPINE2
SERPINH1
SERTAD1
SERTAD2
SERTAD3
SETD3
SETD6
SF3B3
SFN
SFRP1
SFRP4
SFXN2
SGK1
SGMS2
SH2B3
SH2D2A
SH3BP5
SH3GL1
SHB
SIAH1
SIAH2
SIGLEC7
SIGMAR1
SIK1
SIL1
SLA
SLAMF8
SLC12A4
SLC13A5
SLC16A3
SLC18A3
SLC19A2
SLC1A2
SLC1A5
SLC20A1
SLC23A1
SLC23A2
SLC25A32
SLC25A34
SLC27A1
SLC27A5
SLC2A3
SLC30A10
SLC31A2
SLC35A2
SLC35B1
SLC35B3
SLC35F2
SLC36A1
SLC38A6
SLC38A8
SLC39A1
SLC39A14
SLC39A7
SLC43A3
SLC46A1
SLC4A4
SLC5A3
SLC5A6
SLC6A11
SLC6A12
SLC6A2
SLC7A10
SLC7A11
SLC7A5
SLC7A6OS
SLCO1A2
SLCO4A1
SLFN11
SMAD2
SMAD6
SMAD7
SMAGP
SMS
SMURF1
SMURF2
SNAI1
SNAPC1
SND1
SNRPA1
SNX11
SNX25
SNX9
SOCS3
SOD2
SPATA2L
SPATA5L1
SPATS2L
SPCS3
SPG21
SPG7
SPHK1
SPINK1
SPIRE2
SPOCK1
SPP1
SQLE
SRD5A3
SRF
SRGN
SRM
SRXN1
SSBP1
SSR1
SSR2
SSR4
ST14
ST3GAL1
ST3GAL4
ST3GAL5
ST6GALNAC5
ST8SIA2
ST8SIA3
ST8SIA4
ST8SIA5
ST8SIA6
STAB1
STAT4
STAT5A
STAT6
STC1
STC2
STEAP1
STEAP3
STIP1
STK10
STK3
STT3A
STT3B
STX11
STX5
SULT1B1
SYCE1L
SYNGR2
SYPL2
SYTL3
SYVN1
TACR1
TAF1A
TAF1C
TAF1D
TAF4B
TARS
TAT
TBC1D9
TBCE
TBRG4
TCF25
TCHH
TCIRG1
TCP11L1
TCTN3
TDG
TDP2
TECTB
TERF2
TERF2IP
TES
TFB2M
TFEC
TFG
TFPI
TGFA
TGFB1
TGFBI
TGFBR1
TGFBR2
THAP11
THBD
THBS1
THOC6
THRSP
TIMD4
TIMM17A
TIMM22
TIMM8A
TIMM9
TIMP1
TIPIN
TK1
TK2
TLR1
TLR2
TM2D2
TM9SF1
TMED2
TMED3
TMED5
TMED9
TMEM147
TMEM150A
TMEM159
TMEM170A
TMEM173
TMEM200A
TMEM223
TMEM231
TMEM38B
TMEM39A
TMEM45A
TMEM47
TMEM70
TMOD2
TNC
TNFAIP2
TNFAIP3
TNFAIP8
TNFRSF10A
TNFRSF10B
TNFRSF11A
TNFRSF12A
TNFRSF19
TNFRSF1B
TNFRSF9
TNFSF10
TNFSF11
TNFSF15
TNFSF8
TNFSF9
TNIP1
TNIP2
TNIP3
TNS3
TOR3A
TPBG
TPI1
TPPP3
TPRKB
TPST2
TPT1
TRAF1
TRAF3
TRAF5
TRAPPC2L
TRAPPC4
TREM1
TRIAP1
TRIB1
TRIB3
TRIM16
TRIP10
TRNAU1AP
TSC22D3
TSNAXIP1
TSPAN17
TSPO
TSR1
TSTA3
TTK
TTL
TTPA
TTR
TTYH1
TTYH2
TUBB
TUBB6
TUFT1
TULP1
TUSC3
TWISTNB
TXNDC9
TXNIP
TXNL4B
TXNRD1
TYMP
TYMS
TYSND1
UAP1
UBA52
UBASH3B
UBC
UBE2D3
UBE2F
UBE2Z
UBE3C
UBTD2
UBXN1
UBXN8
UCHL3
UCHL5
UCK2
UGCG
UGDH
UGGT2
UHRF1
ULBP1
UMPS
UPP1
URB2
USP10
USP14
USP15
USP25
USP3
UTP15
UTP18
UTP3
UTP6
VAC14
VAMP8
VARS
VASP
VCAM1
VCAN
VCL
VCP
VDAC1
VDAC2
VDR
VEGFA
VEGFB
VEGFC
VIM
VPS11
VPS28
VPS35
VPS37C
VPS4A
VPS54
VRK1
WAS
WDR12
WDR3
WDR4
WDR43
WDR46
WDR55
WDR70
WDYHV1
WNT5A
WNT5B
WT1
WWOX
WWP2
XBP1
XCL1
XPOT
XRCC4
XRCC5
YBX1
YIF1A
YRDC
YTHDF2
YWHAG
YWHAQ
YWHAZ
YY1AP1
ZC3H12A
ZC3H15
ZC3H18
ZC3HAV1L
ZCCHC14
ZDHHC1
ZDHHC16
ZDHHC9
ZFP1
ZFP36L1
ZFP90
ZFPL1
ZFPM1
ZFYVE19
ZNF19
ZNF23
ZNF276
ZNF3
ZNF319
ZNF394
ZNF404
ZNF467
ZNF469
ZNF473
ZNF593
ZNF697
ZNF778
ZNF821
ZNRF1
ZSWIM7
ZW10
ZYX
